# Supplementary material for: Gram-Positive Bacterial Membrane-Based Biosensor for Multimodal Investigation of Membrane–Antibiotic Interactions
Source: Biosensors (Basel). 2024 Jan 15;14(1):45. doi: 10.3390/bios14010045 (PMC10813107; doi:10.3390/bios14010045)
Supplement: Supplementary file 1 [file biosensors-14-00045-s001.zip]

Archive with 2 entries (2 files):
- biosensors-2808339-Supplementary.pdf
- Video S1. B. subtilis vesicle rupture on glass using POPC-PEG.mov
